# Supplementary material for: Rat’s response to a novelty and increased complexity of the environment resulting from the introduction of movable vs. stationary objects in the free exploration test
Source: PLoS One. 2022 Dec 20;17(12):e0279006. doi: 10.1371/journal.pone.0279006 (PMC9767355; doi:10.1371/journal.pone.0279006)
Supplement: S1 Data — (CSV) [file pone.0279006.s001.csv]

Group	ChangedTunnelint_Fr_H57	ChangedTunnelint_Fr_T1	ChangedTunnelint_Fr_T2	ChangedTunnelint_Fr_T3	ChangedTunnelInt_T_H57	ChangedTunnelint_T_T1	ChangedTunnelint_T_T2	ChangedTunnelint_T_T3	ChangedZone_T_H57	ChangedZone_T_T1	ChangedZone_T_T2	ChangedZone_T_T3	InsideTransporter_T_H57	InsideTransporter_T_T1	InsideTransporter_T_T2	InsideTransporter_T_T3	UnchangedTunnelInt_Fr_H57	UnchangedTunnelint_Fr_T1	UnchangedTunnelint_Fr_T2	UnchangedTunnelint_Fr_T3	UnchangedTunnelInt_T_H57	UnchangedTunnelint_T_T1	UnchangedTunnelint_T_T2	UnchangedTunnelint_T_T3	UnchangedZone_T_H57	UnchangedZone_T_T1	UnchangedZone_T_T2	UnchangedZone_T_T3	ALTH57	ALTT1	ALTT2	ALTT3
ADD	7.333333333	10	7	8	59.232	189	85	135	102.032	230	113	170	79.077	45	79	97	9.333333333	4	7	5	86.57933333	43	107	64	132.542	72	131	88	22	15	16	16
ADD	6	8	10	6	66.311	87	90	110	105.028	166	162	153	56.76766667	60	33	42	6.333333333	7	10	8	70.74766667	64	64	42	114.378	101	114	73	19.33333333	20	22	15
ADD	5.666666667	4	4	3	62.34766667	82	110	119	101.9583333	114	131	152	85.69433333	63	73	106	5.666666667	9	8	4	74.84633333	114	80	58	110.2853333	164	135	88	16.33333333	19	13	14
ADD	12	13	16	13	88.69633333	142	141	228	147.3176667	204	206	276	46.31666667	25	27	23	8	9	9	4	76.36466667	71	77	50	105.7533333	108	115	68	22	21	24	12
ADD	9	15	16	13	50.11	145	142	182	109.9543333	219	219	229	68.12766667	47	54	74	8.666666667	8	8	7	55.87233333	47	28	28	100.8433333	74	56	48	26.33333333	25	28	23
ADD	6.333333333	10	11	9	42.82566667	179	165	177	86.40233333	222	213	213	77.65966667	54	32	39	7.666666667	5	4	7	61.48266667	37	32	49	113.9656667	66	58	84	21.33333333	16	17	17
ADD	6.333333333	8	8	10	57.13333333	199	93	155	99.93133333	228	115	194	73.34933333	19	36	41	6.666666667	5	8	3	51.35933333	25	61	23	88.542	58	120	50	22	15	21	16
ADD	7.333333333	8	11	9	49.867	143	130	164	95.32366667	179	166	204	93.2	71	37	43	9.666666667	8	10	8	55.41666667	49	66	26	105.1246667	86	124	80	25.66666667	19	29	25
ADD	6.666666667	7	11	12	51.91733333	148	158	165	88.51633333	180	208	210	75.875	35	25	27	8.333333333	8	7	5	48.94933333	56	40	44	111.193	108	78	67	21.66666667	20	22	21
ADD	4.666666667	7	6	6	32.60033333	91	96	75	60.4	123	143	125	75.66666667	163	116	133	4.666666667	3	5	4	39.77733333	20	40	70	65.80033333	31	61	90	16.66666667	15	19	14
ADD	5.666666667	3	5	9	37.68933333	41	122	106	83.95566667	66	83	166	84.045	138	81	50	7	3	4	6	54.09	25	22	50	110.5773333	63	62	86	17.33333333	18	25	16
ADD	9	8	6	6	84.333	165	141	211	128.7766667	225	171	252	89.28833333	35	102	34	7.333333333	6	6	4	51.889	55	57	52	107.8446667	83	79	64	20.66666667	15	16	11
ADD	7.666666667	8	8	8	96.66666667	129	106	115	144.6666667	172	142	153	77	72	92	68	5.333333333	4	6	6	56	58	58	80	101.6666667	81	96	110	15.66666667	14	23	19
ADD	8	8	8	8	95	162	169	200	176.3333333	189	203	228	42.33333333	26	27	23	7.666666667	7	7	5	78.33333333	78	93	81	114	101	119	120	16.33333333	16	18	18
ADD	9.666666667	12	7	11	116	169	141	197	156.3333333	224	202	249	61	35	28	35	8	8	6	8	55.66666667	31	48	39	84.33333333	51	70	67	22	19	18	24
Move	6	12	8	3	48	156	82	83	89	194	114	98	59.33333333	35	49	36	8.333333333	6	11	10	68.66666667	44	82	135	141.6666667	92	164	197	19.66666667	15	20	14
Move	9	9	7	4	53.33333333	76	62	93	103.3333333	145	112	129	46.33333333	38	43	17	8.666666667	10	6	9	80	83	81	113	135.6666667	134	128	187	24.33333333	19	22	18
Move	7.666666667	9	10	12	45.33333333	98	92	72	85.33333333	131	155	142	30	37	54	46	10.33333333	10	7	8	75.66666667	89	58	41	146.6666667	122	86	82	23.66666667	21	26	31
Move	7.333333333	9	7	6	68.66666667	72	56	49	118.6666667	118	110	99	46.66666667	27	22	39	9.333333333	12	8	9	89.33333333	76	114	110	141	117	162	188	17.33333333	12	17	23
Move	5.666666667	8	10	2	63.66666667	102	85	52	88	140	131	111	51	68	57	79	10.66666667	8	7	9	86.33333333	68	77	91	171.6666667	97	119	121	21.66666667	22	23	25
Move	9	13	12	12	76	107	127	134	131.6666667	148	164	190	52.33333333	24	47	35	10	7	8	6	68.66666667	79	63	64	126	97	104	88	23.33333333	15	22	18
Move	8.666666667	7	9	12	61.33333333	65	65	106	99.66666667	107	109	170	47	58	42	32	9.666666667	7	13	9	83	70	112	67	135.6666667	104	170	113	23.66666667	24	23	26
Move	6	9	7	10	62	50	50	94	87.66666667	90	88	138	78	37	86	28	8	12	10	8	72	78	58	83	113.3333333	132	112	123	22.66666667	24	26	23
Move	6.666666667	13	11	9	33.33333333	99	128	58	66.33333333	149	193	153	60.66666667	52	36	45	11.66666667	7	5	9	86.66666667	49	45	47	159.6666667	84	80	77	25.33333333	26	21	23
Move	9	10	11	13	91.66666667	137	179	155	145.6666667	157	230	197	55	64	46	41	8	6	5	8	66.66666667	54	51	57	110.6666667	89	62	94	25.66666667	19	19	22
MoveAdded	6.333333333	9	7	10	70.33333333	267	143	180	102.6666667	301	162	248	36	15	26	18	11	5	11	8	112	20	98	42	161	46	138	72	17.66666667	12	18	18
MoveAdded	10	14	10	10	66.66666667	230	230	174	113.6666667	260	278	226	23.33333333	27	11	35	15.66666667	10	6	12	105.3333333	63	28	83	169.6666667	92	51	137	22.66666667	18	16	21
MoveAdded	7.666666667	10	8	10	67	145	94	99	128.6666667	196	136	152	80.33333333	33	26	54	3.666666667	7	8	5	24.33333333	35	51	51	53.33333333	78	89	81	18	23	22	21
MoveAdded	7.666666667	14	12	8	75.66666667	210	202	141	115.3333333	250	244	168	57.66666667	32	22	26	10.33333333	6	8	10	91	53	76	119	152.6666667	95	110	178	22.66666667	16	21	19
MoveAdded	8.333333333	11	10	8	102.3333333	145	83	116	153.6666667	214	119	157	33.66666667	19	26	11	6.666666667	4	7	7	94.66666667	37	114	127	150	68	152	172	16.66666667	20	17	18
MoveAdded	8	6	10	7	72.66666667	98	112	91	120	124	167	113	36.33333333	52	13	66	10.66666667	12	9	9	83	61	78	88	146	136	132	135	24.66666667	19	16	14
MoveAdded	7	9	8	7	69.33333333	207	145	88	120	245	218	125	37.33333333	20	23	76	8	4	5	7	89	44	58	85	154.3333333	83	100	126	18.66666667	15	14	20
MoveAdded	6.333333333	10	8	8	49.33333333	185	188	122	78.66666667	232	231	165	40.33333333	12	6	14	14.66666667	7	8	11	114.6666667	54	88	78	194	85	117	143	21	19	18	16
MoveAdded	11.33333333	14	12	12	68	190	132	103	98.66666667	218	159	158	44	26	36	15	10	7	7	8	62.33333333	25	41	52	95	46	65	103	23.66666667	21	19	27
MoveAdded	4.333333333	11	8	7	22	133	116	108	62	182	158	134	90.66666667	53	26	71	5.333333333	5	7	7	49.33333333	24	49	69	99	56	85	124	19	16	17	15
	Frequency of contact with the tunnels on the changed zone of the chamber				Time spent on contact with the tunnels in the changed zone of the chamber				Time spent in the changed one of the chamber				Time spent in the transporter				Frequency of contact with the tunnels in the unchanged zone of the chamber				Time spent on contact with the tunnels in the unchanged zone of the chamber				Time spent in the unchanged zone of the chamber				Frequency of moving between the chamber zones
	legend:
	Fr – Frequency
	T -Time
	H57- habituation, days 5-7
	T1 – first test trial
	T2 – second test trial
	T3 – third test trial
